# Supplementary material for: Low-Temperature Ozone Sensors Based on Yb-Doped Urchin-like Hierarchical In2O3 Microspheres
Source: Nanomaterials (Basel). 2026 Jun 14;16(12):745. doi: 10.3390/nano16120745 (PMC13306073; doi:10.3390/nano16120745)
Supplement: Supplementary file 1 [file nanomaterials-16-00745-s001.zip]

Archive with 1 entries (1 files):
- nanomaterials-4353788-supplementary.pdf
